# Supplementary material for: HTLV-1-Associated Myelopathy (HAM) Incidence in Asymptomatic Carriers and Intermediate Syndrome (IS) Patients
Source: Pathogens. 2024 May 13;13(5):403. doi: 10.3390/pathogens13050403 (PMC11124065; doi:10.3390/pathogens13050403)
Supplement: Supplementary file 1 [file pathogens-13-00403-s001.zip]

Archive with 1 entries (1 files):
- pathogens-2964637-supplementary.pdf
